# Supplementary material for: New Highly Fluorescent Water Soluble Imidazolium-Perylenediimides: Synthesis and Cellular Response
Source: Pharmaceutics. 2023 Jul 5;15(7):1892. doi: 10.3390/pharmaceutics15071892 (PMC10384807; doi:10.3390/pharmaceutics15071892)
Supplement: Supplementary file 1 [file pharmaceutics-15-01892-s001.zip]

Archive with 1 entries (1 files):
- pharmaceutics-2429605-supplementary.pdf
